# Supplementary material for: Using stochastic cellular automata to model and define sufficient conditions for the survival of Enterococcus faecalis biofilms with the pCF10 plasmid under erythromycin treatment
Source: PLoS Comput Biol. 2025 Sep 2;21(9):e1013425. doi: 10.1371/journal.pcbi.1013425 (PMC12445747; doi:10.1371/journal.pcbi.1013425)
Supplement: S1 Data — This prism file contains the data used to create Fig 1. (ZIP) [file pcbi.1013425.s001.zip]

Archive with 2 entries (2 files):
- S1_Data.prism
- __MACOSX/._S1_Data.prism
