# Supplementary material for: Using stochastic cellular automata to model and define sufficient conditions for the survival of Enterococcus faecalis biofilms with the pCF10 plasmid under erythromycin treatment
Source: PLoS Comput Biol. 2025 Sep 2;21(9):e1013425. doi: 10.1371/journal.pcbi.1013425 (PMC12445747; doi:10.1371/journal.pcbi.1013425)
Supplement: S2 Data — This file contains the volume data plotted in Fig 2. (TXT) [file pcbi.1013425.s003.txt]

Untreated	Treated
210.30	262.30
177.96	182.77
178.00	475.28
123.70	181.96
84.25	338.93
163.60	383.70
105.48	326.70
150.30	470.80
