# Supplementary material for: Using stochastic cellular automata to model and define sufficient conditions for the survival of Enterococcus faecalis biofilms with the pCF10 plasmid under erythromycin treatment
Source: PLoS Comput Biol. 2025 Sep 2;21(9):e1013425. doi: 10.1371/journal.pcbi.1013425 (PMC12445747; doi:10.1371/journal.pcbi.1013425)
Supplement: S3 Data — This file contains the percentage data plotted in Fig 2. (TXT) [file pcbi.1013425.s004.txt]

Untreated	Treated
52.73	70.31
64.84	29.30
28.52	62.11
11.33	55.86
73.44	25.39
39.84	48.44
30.86	28.52
44.92	29.30
