# Supplementary material for: Using stochastic cellular automata to model and define sufficient conditions for the survival of Enterococcus faecalis biofilms with the pCF10 plasmid under erythromycin treatment
Source: PLoS Comput Biol. 2025 Sep 2;21(9):e1013425. doi: 10.1371/journal.pcbi.1013425 (PMC12445747; doi:10.1371/journal.pcbi.1013425)
Supplement: S4 Data — This file contains the volume data plotted in Fig 6. (TXT) [file pcbi.1013425.s012.txt]

Untreated	Treated
410.00	759.00
434.00	838.00
465.00	893.00
257.00	447.00
539.00	876.00
354.00	831.00
325.00	590.00
308.00	768.00
